# Supplementary material for: Anchoring NiO Nanosheet on the Surface of CNT to Enhance the Performance of a Li-O2 Battery
Source: Nanomaterials (Basel). 2022 Jul 13;12(14):2386. doi: 10.3390/nano12142386 (PMC9320305; doi:10.3390/nano12142386)
Supplement: Supplementary file 1 [file nanomaterials-12-02386-s001.zip]

Archive with 1 entries (1 files):
- nanomaterials-1788937-supplementary.pdf
